# Supplementary material for: The Establishment of a Novel In Vitro System for Culturing Cytauxzoon felis
Source: Pathogens. 2024 Jul 4;13(7):565. doi: 10.3390/pathogens13070565 (PMC11279574; doi:10.3390/pathogens13070565)
Supplement: Supplementary file 1 [file pathogens-13-00565-s001.zip]

Archive with 1 entries (1 files):
- pathogens-3056411-supplementary.pdf
